# Supplementary material for: Next-Generation Sequencing Improves Diagnosis, Prognosis and Clinical Management of Myeloid Neoplasms
Source: Cancers (Basel). 2019 Sep 13;11(9):1364. doi: 10.3390/cancers11091364 (PMC6770229; doi:10.3390/cancers11091364)
Supplement: Supplementary file 1 [file cancers-11-01364-s001.zip]

Archive with 1 entries (1 files):
- cancers-588721-SI.pdf
